# Supplementary material for: First record of the symbiotic palaemonid shrimp Pontonidessibogae Bruce, 2005 (Crustacea, Decapoda, Palaemonidae) from Korea
Source: Biodivers Data J. 2022 Jun 16;10:e85913. doi: 10.3897/BDJ.10.e85913 (PMC9848524; doi:10.3897/BDJ.10.e85913)
Supplement: XML Treatment for Pontonides sibogae [file BDJ.10.e85913-treatment1.xml]

<!DOCTYPE tp:taxon-treatment
  PUBLIC "-//TaxonX//DTD Taxonomic Treatment Publishing DTD v0 20100105//EN" "tax-treatment-NSO.dtd">
<tp:taxon-treatment xmlns:tp="http://www.plazi.org/taxpub"><tp:treatment-meta><mixed-citation publication-type="journal"><person-group><name><surname>Park</surname><given-names>Jin-Ho</given-names></name><name><surname>De Grave</surname><given-names>Sammy</given-names></name><name><surname>Park</surname><given-names>Taeseo</given-names></name></person-group><article-title>First record of the symbiotic palaemonid shrimp <italic><tp:taxon-name><tp:taxon-name-part taxon-name-part-type="genus" reg="Pontonides">Pontonides</tp:taxon-name-part><tp:taxon-name-part taxon-name-part-type="species" reg="sibogae">sibogae</tp:taxon-name-part></tp:taxon-name></italic> Bruce, 2005 (<tp:taxon-name><tp:taxon-name-part taxon-name-part-type="subphylum">Crustacea</tp:taxon-name-part></tp:taxon-name>, <tp:taxon-name><tp:taxon-name-part taxon-name-part-type="order">Decapoda</tp:taxon-name-part></tp:taxon-name>, <tp:taxon-name><tp:taxon-name-part taxon-name-part-type="family">Palaemonidae</tp:taxon-name-part></tp:taxon-name>) from Korea</article-title><source>Biodivers Data J</source><day>16</day><month>06</month><year>2022</year><volume>10</volume><pub-id pub-id-type="doi">10.3897/BDJ.10.e85913</pub-id></mixed-citation></tp:treatment-meta><tp:nomenclature><tp:taxon-name>
            <object-id xmlns:xlink="http://www.w3.org/1999/xlink" content-type="arpha" xlink:type="simple">B2660DC5-4BFD-58A7-87AA-1BADFC75BC9A</object-id>
            <tp:taxon-name-part taxon-name-part-type="genus">Pontonides</tp:taxon-name-part>
            <tp:taxon-name-part taxon-name-part-type="species">sibogae</tp:taxon-name-part>
            <object-id xmlns:xlink="http://www.w3.org/1999/xlink" xlink:type="simple" object-id-type="Other URL">https://www.marinespecies.org/aphia.php?p=taxdetails&amp;id=389607</object-id>
          </tp:taxon-name><tp:taxon-authority>Bruce, 2005</tp:taxon-authority><tp:nomenclature-citation-list><tp:nomenclature-citation><tp:taxon-name>
                <tp:taxon-name-part taxon-name-part-type="genus" reg="Pontonides">Pontonides</tp:taxon-name-part>
                <tp:taxon-name-part taxon-name-part-type="species" reg="sibogae">sibogae</tp:taxon-name-part>
              </tp:taxon-name><comment> Bruce, 2005 - <xref ref-type="bibr" rid="B7826749">Bruce 2005</xref> [377, type locality: Sape Strait, Indonesia, 8°23.5' S 119°4.6' E]; <xref ref-type="bibr" rid="B7826776">De Grave and Fransen 2011</xref> [370].</comment></tp:nomenclature-citation><tp:nomenclature-citation><tp:taxon-name>
                <tp:taxon-name-part taxon-name-part-type="genus" reg="Pontonides">Pontonides</tp:taxon-name-part>
                <tp:taxon-name-part taxon-name-part-type="species" reg="unciger">unciger</tp:taxon-name-part>
              </tp:taxon-name><comment> - <xref ref-type="bibr" rid="B7826816">Holthuis 1952</xref> [249, figs. 108–112]; <xref ref-type="bibr" rid="B7826798">Fujino and Miyake 1969</xref> [87, fig. 1]; <xref ref-type="bibr" rid="B7826807">Heard 1986</xref> [480, Table 1]. (not <xref ref-type="bibr" rid="B7826758">Calman 1939</xref>)</comment></tp:nomenclature-citation><tp:nomenclature-citation><tp:taxon-name>
                <tp:taxon-name-part taxon-name-part-type="genus" reg="Pontonides">Pontonides</tp:taxon-name-part>
                <tp:taxon-name-part taxon-name-part-type="uncertainty-rank">cf.</tp:taxon-name-part>
                <tp:taxon-name-part taxon-name-part-type="species" reg="sibogae">sibogae</tp:taxon-name-part>
              </tp:taxon-name><comment> - <xref ref-type="bibr" rid="B7827491">Marin 2007</xref> [fig. 11C–E].</comment></tp:nomenclature-citation></tp:nomenclature-citation-list></tp:nomenclature><tp:treatment-sec sec-type="materials"><title>Materials</title><list list-type="alpha-lower" list-content="occurrences"><list-item><p><bold>Type status:</bold> <named-content xmlns:xlink="http://www.w3.org/1999/xlink" content-type="dwc:typeStatus" xlink:type="simple">Other material</named-content>. <bold>Occurrence:</bold> recordNumber: <named-content xmlns:xlink="http://www.w3.org/1999/xlink" content-type="dwc:recordNumber" xlink:type="simple">JH1109</named-content>; recordedBy: <named-content xmlns:xlink="http://www.w3.org/1999/xlink" content-type="dwc:recordedBy" xlink:type="simple">Jin-Ho Park; Damin Lee; Sang-Hui Lee</named-content>; individualCount: <named-content xmlns:xlink="http://www.w3.org/1999/xlink" content-type="dwc:individualCount" xlink:type="simple">1</named-content>; sex: <named-content xmlns:xlink="http://www.w3.org/1999/xlink" content-type="dwc:sex" xlink:type="simple">female</named-content>; lifeStage: <named-content xmlns:xlink="http://www.w3.org/1999/xlink" content-type="dwc:lifeStage" xlink:type="simple">adult (pocl 2.4 mm)</named-content>; reproductiveCondition: <named-content xmlns:xlink="http://www.w3.org/1999/xlink" content-type="dwc:reproductiveCondition" xlink:type="simple">ovigerous</named-content>; preparations: <named-content xmlns:xlink="http://www.w3.org/1999/xlink" content-type="dwc:preparations" xlink:type="simple">whole animal; dissected (mouthparts, pereiopods) (ETOH)</named-content>; <bold>Taxon:</bold> scientificNameID: <named-content xmlns:xlink="http://www.w3.org/1999/xlink" content-type="dwc:scientificNameID" xlink:type="simple">urn:lsid:marinespecies.org:taxname:389607</named-content>; scientificName: <named-content xmlns:xlink="http://www.w3.org/1999/xlink" content-type="dwc:scientificName" xlink:type="simple"><italic><tp:taxon-name><tp:taxon-name-part taxon-name-part-type="genus" reg="Pontonides">Pontonides</tp:taxon-name-part><tp:taxon-name-part taxon-name-part-type="species" reg="sibogae">sibogae</tp:taxon-name-part></tp:taxon-name></italic> Bruce, 2005</named-content>; kingdom: <named-content xmlns:xlink="http://www.w3.org/1999/xlink" content-type="dwc:kingdom" xlink:type="simple"><tp:taxon-name><tp:taxon-name-part taxon-name-part-type="kingdom">Animalia</tp:taxon-name-part></tp:taxon-name></named-content>; phylum: <named-content xmlns:xlink="http://www.w3.org/1999/xlink" content-type="dwc:phylum" xlink:type="simple"><tp:taxon-name><tp:taxon-name-part taxon-name-part-type="phylum">Arthropoda</tp:taxon-name-part></tp:taxon-name></named-content>; class: <named-content xmlns:xlink="http://www.w3.org/1999/xlink" content-type="dwc:class" xlink:type="simple"><tp:taxon-name><tp:taxon-name-part taxon-name-part-type="class">Malacostraca</tp:taxon-name-part></tp:taxon-name></named-content>; order: <named-content xmlns:xlink="http://www.w3.org/1999/xlink" content-type="dwc:order" xlink:type="simple"><tp:taxon-name><tp:taxon-name-part taxon-name-part-type="order">Decapoda</tp:taxon-name-part></tp:taxon-name></named-content>; family: <named-content xmlns:xlink="http://www.w3.org/1999/xlink" content-type="dwc:family" xlink:type="simple"><tp:taxon-name><tp:taxon-name-part taxon-name-part-type="family">Palaemonidae</tp:taxon-name-part></tp:taxon-name></named-content>; genus: <named-content xmlns:xlink="http://www.w3.org/1999/xlink" content-type="dwc:genus" xlink:type="simple"><tp:taxon-name><tp:taxon-name-part taxon-name-part-type="genus">Pontonides</tp:taxon-name-part></tp:taxon-name></named-content>; specificEpithet: <named-content xmlns:xlink="http://www.w3.org/1999/xlink" content-type="dwc:specificEpithet" xlink:type="simple"><italic><tp:taxon-name><tp:taxon-name-part taxon-name-part-type="genus" reg="Pontonides"/><tp:taxon-name-part taxon-name-part-type="species" reg="sibogae">sibogae</tp:taxon-name-part></tp:taxon-name></italic></named-content>; taxonRank: <named-content xmlns:xlink="http://www.w3.org/1999/xlink" content-type="dwc:taxonRank" xlink:type="simple">species</named-content>; nomenclaturalCode: <named-content xmlns:xlink="http://www.w3.org/1999/xlink" content-type="dwc:nomenclaturalCode" xlink:type="simple">ICZN</named-content>; <bold>Location:</bold> higherGeography: <named-content xmlns:xlink="http://www.w3.org/1999/xlink" content-type="dwc:higherGeography" xlink:type="simple">East Asia; Korea; Jejudo Island; Munseom Islet</named-content>; waterBody: <named-content xmlns:xlink="http://www.w3.org/1999/xlink" content-type="dwc:waterBody" xlink:type="simple">West Pacific Ocean</named-content>; island: <named-content xmlns:xlink="http://www.w3.org/1999/xlink" content-type="dwc:island" xlink:type="simple">Jejudo Island</named-content>; country: <named-content xmlns:xlink="http://www.w3.org/1999/xlink" content-type="dwc:country" xlink:type="simple">Korea</named-content>; countryCode: <named-content xmlns:xlink="http://www.w3.org/1999/xlink" content-type="dwc:countryCode" xlink:type="simple">Korea/KR</named-content>; locality: <named-content xmlns:xlink="http://www.w3.org/1999/xlink" content-type="dwc:locality" xlink:type="simple">SW Munseom Islet, 33.225092° 126.563375°, 75 m in depth (fcn JH1109)</named-content>; verbatimDepth: <named-content xmlns:xlink="http://www.w3.org/1999/xlink" content-type="dwc:verbatimDepth" xlink:type="simple">75 m</named-content>; decimalLatitude: <named-content xmlns:xlink="http://www.w3.org/1999/xlink" content-type="dwc:decimalLatitude" xlink:type="simple">33.225092</named-content>; decimalLongitude: <named-content xmlns:xlink="http://www.w3.org/1999/xlink" content-type="dwc:decimalLongitude" xlink:type="simple">126.563375</named-content>; <bold>Identification:</bold> identifiedBy: <named-content xmlns:xlink="http://www.w3.org/1999/xlink" content-type="dwc:identifiedBy" xlink:type="simple">Jin-Ho Park</named-content>; <bold>Event:</bold> samplingProtocol: <named-content xmlns:xlink="http://www.w3.org/1999/xlink" content-type="dwc:samplingProtocol" xlink:type="simple">Trimix SCUBA diving</named-content>; eventDate: <named-content xmlns:xlink="http://www.w3.org/1999/xlink" content-type="dwc:eventDate" xlink:type="simple">2020-01-15</named-content>; fieldNotes: <named-content xmlns:xlink="http://www.w3.org/1999/xlink" content-type="dwc:fieldNotes" xlink:type="simple">from a colonial dendrophylliid coral <italic><tp:taxon-name><tp:taxon-name-part taxon-name-part-type="genus" reg="Dendrophyllia">Dendrophyllia</tp:taxon-name-part></tp:taxon-name></italic> sp. (leg. DM Lee)</named-content>; <bold>Record Level:</bold> language: <named-content xmlns:xlink="http://www.w3.org/1999/xlink" content-type="dwc:language" xlink:type="simple">kr &amp; en</named-content>; institutionID: <named-content xmlns:xlink="http://www.w3.org/1999/xlink" content-type="dwc:institutionID" xlink:type="simple">NIBRIV0000896187</named-content>; collectionID: <named-content xmlns:xlink="http://www.w3.org/1999/xlink" content-type="dwc:collectionID" xlink:type="simple">fcn JH1109</named-content>; institutionCode: <named-content xmlns:xlink="http://www.w3.org/1999/xlink" content-type="dwc:institutionCode" xlink:type="simple">National Institute of Biological Resources (NIBR)</named-content></p></list-item></list></tp:treatment-sec><tp:treatment-sec sec-type="Description"><title>Description</title><p>Small-sized palaemonid shrimp, body flattened dorsoventrally.</p><p>Carapace (Fig. <xref ref-type="fig" rid="F7830809">1</xref>A and B) smooth, with two low dorsal tubercles on sides of mid-line, without hepatic tooth. Rostrum short, extending to about 0.8 of first segment of antennular peduncle, toothless, elevated basal crest; lateral carina developed, connecting with supraorbital carina medially. Supraorbital carina well developed, with distinct tooth, expanding to proximal peduncle of eye, forming supraocular eave. Ocular orbit well developed, concave. Inferior orbital angle well-developed, extending ventrad below antennal tooth, roundly produced in lateral view, slightly embracing antennal basicerite. Antennal tooth small and slender, situated along upper margin of inferior orbital angle. Pterygostomial angle roundly produced, non-dentate.</p><p>Abdominal pleura of first to fifth somite rounded (Fig. <xref ref-type="fig" rid="F7830809">1</xref>C). Sixth abdominal somite about 1.5 times as long as dorsal length of fifth somite. Posterolateral angle broadly subtriangular in shape, pointed, posteroventral angle acute.</p><p>Telson (Fig. <xref ref-type="fig" rid="F7830809">1</xref>D and E) about 0.6 of pocl, about 2 times longer than maximal width; dorsal surface with numerous fusiform setae longitudinally; two pairs of dorsal spiniform setae, subequal in size, at about 0.5 and 0.8 of telson length, respectively, posterior margin with three sets of spiniform setae, lateral posterior spiniform setae short, about 0.45 of length of intermediate pair, intermediate pair long and stout, smedian pair with three spiniform setae, about 0.6 of intermediate pair length, distally setulose.</p><p>Eye (Fig. <xref ref-type="fig" rid="F7830809">1</xref>A and B) with ellipsoid cornea, obliquely set on eyestalk, without nebenauge; eyestalk with distinct tubercle anteriorly.</p><p>Antennule (Fig. <xref ref-type="fig" rid="F7830809">1</xref>A and B) with proximal article of peduncle with convex anterior margin, acute distolateral tooth overreaching intermediate segment, without ventromesial tooth; stylocerite short, sharply pointed, reaching to about 0.4 of proximal article. Intermediate and distal segment short, together equalling about 0.5 of proximal segment length. Upper flagellum biramous, with proximal four segments fused on right side (three on left side), fused part and short ramus with aesthetascs, longer free ramus filiform. Lower flagellum slender, filiform.</p><p>Antenna (Fig. <xref ref-type="fig" rid="F7830809">1</xref>A and B) with stout unarmed basicerite; carpocerite reaching about 0.7 of scaphocerite; scaphocerite ovoid, about 1.7 times longer than maximal width, acute distolateral tooth situated at about 0.8 of scaphocerite length, exceeded by distal lamella.</p><p>Mandible (Fig. <xref ref-type="fig" rid="F7830813">2</xref>A) without palp. Molar process robust, with six blunt teeth, without setae. Incisor process with four distal teeth, central pair smaller than outer pair.</p><p>Maxillula (Fig. <xref ref-type="fig" rid="F7830813">2</xref>B) with bilobed palp. Upper lacinia stout, with six robust spines and several setae distally. Lower lacinia with several setae distally.</p><p>Maxilla (Fig. <xref ref-type="fig" rid="F7830813">2</xref>C) with tapering non-setose palp. Coxal endite obsolete, basal endite reduced to rounded lobe with mesial margin with long serrulose setae. Scaphognathite normal, about 2.4 times as long as broad, with marginal plumose setae.</p><p>First maxilliped (Fig. <xref ref-type="fig" rid="F7830813">2</xref>D) with distinct slender palp. Basal and coxal endites fused, with marginal serrulate setae. Exopod with large ovoid caridean lobe, far exceeding palp, with plumose marginal setae. Flagellum of exopod greatly reduced to small knob. Epipod large, widely triangular, bilobed.</p><p>Second maxilliped (Fig. <xref ref-type="fig" rid="F7830813">2</xref>E) with coxa unarmed, epipod lange, elongate, hooked. Basis without exopod. Propodal segment with simple spines. Dactyl dactylar segment well developed, deeply emarginate medially, with row of stout serrulate spines and simple setae.</p><p>Third maxilliped (Fig. <xref ref-type="fig" rid="F7830813">2</xref>F) with coxa with rounded lateral lobe, small, but distinct arthrobranch present. Basis completely fused with ischiomerus, about 4.3 times as long as maximal width, with long simple setae medially, exopod absent; lateral margin sparsely furnished with short simple setae. Penultimate segment about 0.24 length of antepenultimate segment, about 1.5 times longer than maximal width, with long and robust simple setae medially. Terminal segment as long as penultimate segment length, about 2 times longer than maximal width, with rows of serrulate and simple long setae medially.</p><p>First pereiopod (Fig. <xref ref-type="fig" rid="F7830819">3</xref>A) coxa and basis without special features. Ischium with simple setae. Merus about 0.95 of carpus length. Carpus about 1.45 times as long as chela, about 7 times as long as distal width, slightly tapering proximally. Carpo-propodal joint with medial cleaning brush. Chela about 4.2 times as long as maximal width, with subcylindrical palm; fingers (Fig. <xref ref-type="fig" rid="F7830819">3</xref>B) about 0.8 of palm length, with numerous terminal setae, cutting edges entire, situated mesially, tips hooked.</p><p>Second pereiopods similar in shape, unequal in size. Major second pereiopod (Fig. <xref ref-type="fig" rid="F7830819">3</xref>C) coxa and basis without special features. Ischium about 0.9 of merus length, with row of fusiform setae along dorsal margin, with simple setae along ventral margin. Merus about 0.6 of palm length, with short simple setae along ventral margin. Carpus about 0.3 of palm length, tapering proximally, unarmed. Chela (Fig. <xref ref-type="fig" rid="F7830819">3</xref>D) about 1.1 times as long as pocl, about 2.2 times as long as merus length, with numerous short simple setae along ventromedial margin. Palm cylindrical, smooth, non-tuberculate, about 3.4 times as long as dactylus, about 4.0 times as long as maximum width. Fingers (Fig. <xref ref-type="fig" rid="F7830819">3</xref>E) subequal in size, slightly curved mesially, with strong subacute demarcated tip, with simple setae; fixed finger with distinct tooth on cutting edge, large round tooth at about 0.8 of proximal cutting edge; dactylus slightly overreaching fixed finger, about 0.3 of palm length, with distinct tooth at about 0.7 of proximal cutting edge, proximal cutting edge entire.</p><p>Minor second pereiopod (Fig. <xref ref-type="fig" rid="F7830819">3</xref>F) coxa and basis without special features. Ischium about 0.95 of merus length, with row of fusiform setae along dorsal margin, with simple setae along ventral margin. Merus about 0.75 of palm length, with short simple setae along ventral margin. Carpus about 0.35 of palm length, tapering proximally, unarmed. Chela (Fig. <xref ref-type="fig" rid="F7830819">3</xref>G) about 0.65 of pocl, about 1.8 times as long as merus length, with numerous short simple setae along ventromedial margin. Palm cylindrical, smooth, non-tuberculate, about 2.8 times as long as dactylus, about 3.2 times as long as maximum width. Fingers with entire cutting edges, with subacute demarcated tip, with simple setae; dactylus slightly overreaching fixed finger, about 0.35 of palm length.</p><p>Ambulatory pereiopods subequal in shape; left fourth pereiopod slightly shorter and more slender than right third and fifth; right ambulatory pereiopods subequal in length. Third pereiopod (Fig. <xref ref-type="fig" rid="F7830823">4</xref>A) coxa and basis without special features. Ischium about 0.45 of merus length, unarmed. Merus about 3.1 times as long as carpus length, about 3.8 times as long as maximal depth, unarmed. Carpus about 0.3 of propodus length, about 1.8 times as long as maximal depth, slightly tapering proximally, unarmed. Propodus about 2.2 times as long as dactylus length, about 5.3 times as long as maximal depth, sparsely setose, unarmed. Dactylus (Fig. <xref ref-type="fig" rid="F7830823">4</xref>B) about 0.45 of propodus length, about 4.1 times as long as proximal width, uniformly tapering distally, unarmed, with long unguis.</p><p>Fourth pereiopod (Fig. <xref ref-type="fig" rid="F7830823">4</xref>C) coxa and basis without special features. Ischium, merus and carpus about 0.4, 0.95, 0.35 of propodus length, respectively, unarmed. Propodus about 5 times as long as distal width, about 2.2 times length of dactylus, sparsely setose, unarmed. Dactylus (Fig. <xref ref-type="fig" rid="F7830823">4</xref>D) about 3.7 times as long as proximal width, uniformly tapering distally, unarmed, with long unguis.</p><p>Fifth pereiopod (Fig. <xref ref-type="fig" rid="F7830823">4</xref>E) coxa and basis without special features. Ischium, merus and carpus about 0.35, 0.8, 0.33 of propodus length, respectively, unarmed. Propodus about 6 times as long as distal width, about 3.3 times length of dactylus, sparsely setose, unarmed. Dactylus (Fig. <xref ref-type="fig" rid="F7830823">4</xref>F) about 3.4 times as long as proximal width, uniformly tapering distally, unarmed, with long unguis.</p><p>Uropods (Fig. <xref ref-type="fig" rid="F7830809">1</xref>D) extending well beyond distal margin of telson. Protopodite unarmed laterally. Exopod subequal to exopod length, with lateral border almost straight, entire, terminating in a single mobile spiniform seta, without distolateral tooth (Fig. <xref ref-type="fig" rid="F7830809">1</xref>F).</p><sec sec-type="Colour"><title>Colour</title><p>The single collected specimen exhibits cryptic colouration in relation to the host species (Fig. <xref ref-type="fig" rid="F7830827">5</xref>). Body and appendages generally covered with orange chromatophores, with faint creamy-orange transverse bands from anterior to proximal at regular intervals (Fig. <xref ref-type="fig" rid="F7830827">5</xref>A and B). Telson and uropods predominantly transparent with white and yellow chromatophores (Fig. <xref ref-type="fig" rid="F7830827">5</xref>B). Pereiopods predominantly creamy-orange colour with translucent bands at regular intervals.</p></sec></tp:treatment-sec><tp:treatment-sec sec-type="Distribution"><title>Distribution</title><p>The species is currently reported in tropical to temperate waters in the West Pacific Ocean, as follows: Indonesia (type locality: Sape Strait, 8°23.5' S 119°4.6' E), Japan (Amakusa Island), and Korea (Jejudo Island) (<xref ref-type="bibr" rid="B7826816">Holthuis 1952</xref>, <xref ref-type="bibr" rid="B7826798">Fujino and Miyake 1969</xref>, present study).</p></tp:treatment-sec><tp:treatment-sec sec-type="Ecology"><title>Ecology</title><p>The present specimen was found in association with a colonial dendrophylliid coral <italic><tp:taxon-name><tp:taxon-name-part taxon-name-part-type="genus" reg="Dendrophyllia">Dendrophyllia</tp:taxon-name-part></tp:taxon-name></italic> sp., with an orange coenosarc and orange-yellow tentacles (<tp:taxon-name><tp:taxon-name-part taxon-name-part-type="order">Scleractinia</tp:taxon-name-part></tp:taxon-name>, <tp:taxon-name><tp:taxon-name-part taxon-name-part-type="family">Dendrophylliidae</tp:taxon-name-part></tp:taxon-name>) (Fig. <xref ref-type="fig" rid="F7830827">5</xref>C). The host coral was only observed between 65 and 75 m depth.</p></tp:treatment-sec><tp:treatment-sec><!--Section generated to contain objects referenced in tp:taxon-treatment.--><fig id="F7830809" position="float" orientation="portrait"><object-id xmlns:xlink="http://www.w3.org/1999/xlink" content-type="arpha" xlink:type="simple">DA7A8A98-85FA-5F2A-97AC-77D675CC28F3</object-id><object-id xmlns:xlink="http://www.w3.org/1999/xlink" content-type="doi" xlink:type="simple">10.3897/BDJ.10.e85913.figure1</object-id><label>Figure 1.</label><caption><p><italic><tp:taxon-name><tp:taxon-name-part taxon-name-part-type="genus" reg="Pontonides">Pontonides</tp:taxon-name-part><tp:taxon-name-part taxon-name-part-type="species" reg="sibogae">sibogae</tp:taxon-name-part></tp:taxon-name></italic>, ovigerous female (pocl 2.4 mm) from Munseom Islet, Jejudo Island, Korea (NIBRIV0000896187). <bold>A</bold> carapace and appendages, lateral; <bold>B</bold> idem, dorsal; <bold>C</bold> third to sixth abdominal segments, telson and right uropod, lateral; <bold>D</bold> fifth and sixth abdominal segment, telson and left uropod, dorsal; <bold>E</bold> posterior margin of telson, dorsal; <bold>F</bold> left uropodal exopod, distolateral angle, dorsal.</p></caption><graphic xmlns:xlink="http://www.w3.org/1999/xlink" xlink:href="bdj-10-e85913-g001.png" position="float" id="oo_672225.png" orientation="portrait" xlink:type="simple"><uri content-type="original_file" xlink:type="simple">https://binary.pensoft.net/fig/672225</uri></graphic></fig><fig id="F7830813" position="float" orientation="portrait"><object-id xmlns:xlink="http://www.w3.org/1999/xlink" content-type="arpha" xlink:type="simple">4124A260-33E9-5C9B-9EDE-861348ACF78E</object-id><object-id xmlns:xlink="http://www.w3.org/1999/xlink" content-type="doi" xlink:type="simple">10.3897/BDJ.10.e85913.figure2</object-id><label>Figure 2.</label><caption><p><italic><tp:taxon-name><tp:taxon-name-part taxon-name-part-type="genus" reg="Pontonides">Pontonides</tp:taxon-name-part><tp:taxon-name-part taxon-name-part-type="species" reg="sibogae">sibogae</tp:taxon-name-part></tp:taxon-name></italic>, ovigerous female (pocl 2.4 mm) from Munseom Islet, Jejudo Island, Korea (NIBRIV0000896187). <bold>A</bold> mandible, left side; <bold>B</bold> maxillula, left side; <bold>C</bold> maxilla, left side; <bold>D</bold> first maxilliped, left side; <bold>E</bold> second maxilliped, left side; <bold>F</bold> third maxilliped, left side.</p></caption><graphic xmlns:xlink="http://www.w3.org/1999/xlink" xlink:href="bdj-10-e85913-g002.png" position="float" id="oo_672226.png" orientation="portrait" xlink:type="simple"><uri content-type="original_file" xlink:type="simple">https://binary.pensoft.net/fig/672226</uri></graphic></fig><fig id="F7830819" position="float" orientation="portrait"><object-id xmlns:xlink="http://www.w3.org/1999/xlink" content-type="arpha" xlink:type="simple">9BF1015A-96D1-589B-8552-24A81B1C13CE</object-id><object-id xmlns:xlink="http://www.w3.org/1999/xlink" content-type="doi" xlink:type="simple">10.3897/BDJ.10.e85913.figure3</object-id><label>Figure 3.</label><caption><p><italic><tp:taxon-name><tp:taxon-name-part taxon-name-part-type="genus" reg="Pontonides">Pontonides</tp:taxon-name-part><tp:taxon-name-part taxon-name-part-type="species" reg="sibogae">sibogae</tp:taxon-name-part></tp:taxon-name></italic>, ovigerous female (pocl 2.4 mm) from Munseom Islet, Jejudo Island, Korea (NIBRIV0000896187): <bold>A</bold> left first pereiopod, lateral; <bold>B</bold> idem, distal portion of chela, lateral; <bold>C</bold> right second pereiopod, lateral; <bold>D</bold> idem, distal portion of carpus and chela, mesial; <bold>E</bold> idem, distal portion of chela, lateral; <bold>F</bold> left second pereiopod, lateral; <bold>G</bold> idem, distal portion of carpus and chela, lateral.</p></caption><graphic xmlns:xlink="http://www.w3.org/1999/xlink" xlink:href="bdj-10-e85913-g003.png" position="float" id="oo_672235.png" orientation="portrait" xlink:type="simple"><uri content-type="original_file" xlink:type="simple">https://binary.pensoft.net/fig/672235</uri></graphic></fig><fig id="F7830823" position="float" orientation="portrait"><object-id xmlns:xlink="http://www.w3.org/1999/xlink" content-type="arpha" xlink:type="simple">D9BC6349-C567-5741-A28C-AEE10C0ADABD</object-id><object-id xmlns:xlink="http://www.w3.org/1999/xlink" content-type="doi" xlink:type="simple">10.3897/BDJ.10.e85913.figure4</object-id><label>Figure 4.</label><caption><p><italic><tp:taxon-name><tp:taxon-name-part taxon-name-part-type="genus" reg="Pontonides">Pontonides</tp:taxon-name-part><tp:taxon-name-part taxon-name-part-type="species" reg="sibogae">sibogae</tp:taxon-name-part></tp:taxon-name></italic>, ovigerous female (pocl 2.4 mm) from Munseom Islet, Jejudo Island, Korea (NIBRIV0000896187): <bold>A</bold> third pereiopod, lateral; <bold>B</bold> idem, distal portion of propodus and dactylus, lateral; <bold>C</bold> fourth pereiopod, lateral; <bold>D</bold> idem, distal portion of propodus and dactylus, lateral; <bold>E</bold> fifth pereiopod, lateral; <bold>F</bold> idem, distal portion of propodus and dactylus, lateral.</p></caption><graphic xmlns:xlink="http://www.w3.org/1999/xlink" xlink:href="bdj-10-e85913-g004.png" position="float" id="oo_672242.png" orientation="portrait" xlink:type="simple"><uri content-type="original_file" xlink:type="simple">https://binary.pensoft.net/fig/672242</uri></graphic></fig><fig id="F7830827" position="float" orientation="portrait"><object-id xmlns:xlink="http://www.w3.org/1999/xlink" content-type="arpha" xlink:type="simple">C7D5D7E7-A54C-5190-89F9-DF6E82D0F538</object-id><object-id xmlns:xlink="http://www.w3.org/1999/xlink" content-type="doi" xlink:type="simple">10.3897/BDJ.10.e85913.figure5</object-id><label>Figure 5.</label><caption><p>Colour pattern of <italic><tp:taxon-name><tp:taxon-name-part taxon-name-part-type="genus" reg="Pontonides">Pontonides</tp:taxon-name-part><tp:taxon-name-part taxon-name-part-type="species" reg="sibogae">sibogae</tp:taxon-name-part></tp:taxon-name></italic> and host invertebrate from Munseom Islet, Jejudo Island, Korea: <bold>A</bold> ovigerous female (pocl 2.4 mm) (NIBRIV0000896187), dorsolateral; <bold>B</bold> idem, dorsal; <bold>C</bold> host colonial dendrophylliid coral. Photographs by JH Park.</p></caption><graphic xmlns:xlink="http://www.w3.org/1999/xlink" xlink:href="bdj-10-e85913-g005.png" position="float" id="oo_672248.png" orientation="portrait" xlink:type="simple"><uri content-type="original_file" xlink:type="simple">https://binary.pensoft.net/fig/672248</uri></graphic></fig></tp:treatment-sec><ref-list><ref id="B7826749"><element-citation xmlns:xlink="http://www.w3.org/1999/xlink" publication-type="article" xlink:type="simple"><person-group person-group-type="author"><name name-style="western"><surname>Bruce</surname><given-names>A. J.</given-names></name></person-group><year>2005</year><article-title>Pontoniine shrimps from Papua New Guinea, with description of two new genera, <italic><tp:taxon-name><tp:taxon-name-part taxon-name-part-type="genus" reg="Cainonia">Cainonia</tp:taxon-name-part></tp:taxon-name></italic> and <italic><tp:taxon-name><tp:taxon-name-part taxon-name-part-type="genus" reg="Colemonia">Colemonia</tp:taxon-name-part></tp:taxon-name></italic> (<tp:taxon-name><tp:taxon-name-part taxon-name-part-type="subphylum">Crustacea</tp:taxon-name-part></tp:taxon-name>: <tp:taxon-name><tp:taxon-name-part taxon-name-part-type="order">Decapoda</tp:taxon-name-part></tp:taxon-name>: <tp:taxon-name><tp:taxon-name-part taxon-name-part-type="family">Palaemonidae</tp:taxon-name-part></tp:taxon-name>)</article-title><source>Memoirs of the Queensland Museum</source><volume>51</volume><issue>2</issue><fpage>333</fpage><lpage>383</lpage></element-citation></ref><ref id="B7826776"><element-citation xmlns:xlink="http://www.w3.org/1999/xlink" publication-type="article" xlink:type="simple"><person-group person-group-type="author"><name name-style="western"><surname>De Grave</surname><given-names>Sammy</given-names></name><name name-style="western"><surname>Fransen</surname><given-names>C. H. J. M.</given-names></name></person-group><year>2011</year><article-title>Carideorum catalogus: the recent species of the dendrobranchiate, stenopodidean, procarididean and caridean shrimps (<tp:taxon-name><tp:taxon-name-part taxon-name-part-type="subphylum">Crustacea</tp:taxon-name-part></tp:taxon-name>: <tp:taxon-name><tp:taxon-name-part taxon-name-part-type="order">Decapoda</tp:taxon-name-part></tp:taxon-name>)</article-title><source>Zoologische Mededelingen</source><volume>85</volume><fpage>195</fpage><lpage>588</lpage></element-citation></ref><ref id="B7826816"><element-citation xmlns:xlink="http://www.w3.org/1999/xlink" publication-type="book" xlink:type="simple"><person-group person-group-type="author"><name name-style="western"><surname>Holthuis</surname><given-names>L. B.</given-names></name></person-group><year>1952</year><source>The <tp:taxon-name><tp:taxon-name-part taxon-name-part-type="order">Decapoda</tp:taxon-name-part></tp:taxon-name> of the Siboga Expedition, Part XI: The <tp:taxon-name><tp:taxon-name-part taxon-name-part-type="family">Palaemonidae</tp:taxon-name-part></tp:taxon-name> collected by the Siboga and Snellius Expeditions with remarks on other species, Part II: Subfamily <tp:taxon-name><tp:taxon-name-part taxon-name-part-type="subfamily">Pontoniinae</tp:taxon-name-part></tp:taxon-name></source><edition>39a</edition><publisher-name>Siboga-Expedite</publisher-name><size units="page">254</size></element-citation></ref><ref id="B7826798"><element-citation xmlns:xlink="http://www.w3.org/1999/xlink" publication-type="article" xlink:type="simple"><person-group person-group-type="author"><name name-style="western"><surname>Fujino</surname><given-names>T.</given-names></name><name name-style="western"><surname>Miyake</surname><given-names>S.</given-names></name></person-group><year>1969</year><article-title>Sexual dimorphism and variation in the second pereiopods of <italic><tp:taxon-name><tp:taxon-name-part taxon-name-part-type="genus" reg="Pontonides">Pontonides</tp:taxon-name-part><tp:taxon-name-part taxon-name-part-type="species" reg="unciger">unciger</tp:taxon-name-part></tp:taxon-name></italic> Calman</article-title><source>Occasional Papers of the Zoological Laboratory, Faculty of Agriculture, Kyushu University</source><volume>2</volume><fpage>87</fpage><lpage>92</lpage></element-citation></ref><ref id="B7826807"><element-citation xmlns:xlink="http://www.w3.org/1999/xlink" publication-type="article" xlink:type="simple"><person-group person-group-type="author"><name name-style="western"><surname>Heard</surname><given-names>Richard W.</given-names></name></person-group><year>1986</year><article-title>Pontoniine shrimps (<tp:taxon-name><tp:taxon-name-part taxon-name-part-type="order">Decapoda</tp:taxon-name-part></tp:taxon-name>: <tp:taxon-name><tp:taxon-name-part taxon-name-part-type="infraorder">Caridea</tp:taxon-name-part></tp:taxon-name>: <tp:taxon-name><tp:taxon-name-part taxon-name-part-type="family">Palaemonidae</tp:taxon-name-part></tp:taxon-name>) of the northwest Atlantic, I: The genus <italic><tp:taxon-name><tp:taxon-name-part taxon-name-part-type="genus" reg="Neopontonides">Neopontonides</tp:taxon-name-part></tp:taxon-name></italic> Holthuis, 1951, with the description of <italic><tp:taxon-name><tp:taxon-name-part taxon-name-part-type="genus" reg="Neopontonides">N.</tp:taxon-name-part><tp:taxon-name-part taxon-name-part-type="species" reg="chacei">chacei</tp:taxon-name-part></tp:taxon-name></italic>, new species, and the erection of <italic><tp:taxon-name><tp:taxon-name-part taxon-name-part-type="genus" reg="Pseudopontonides">Pseudopontonides</tp:taxon-name-part></tp:taxon-name></italic>, new genus, to receive <italic><tp:taxon-name><tp:taxon-name-part taxon-name-part-type="genus" reg="Neopontonides">N.</tp:taxon-name-part><tp:taxon-name-part taxon-name-part-type="species" reg="principis">principis</tp:taxon-name-part></tp:taxon-name></italic> <tp:taxon-name>Criales</tp:taxon-name>, 1980</article-title><source>Journal of Crustacean Biology</source><volume>6</volume><issue>3</issue><fpage>471</fpage><lpage>484</lpage><pub-id pub-id-type="doi">10.1163/193724086X00316</pub-id></element-citation></ref><ref id="B7826758"><element-citation xmlns:xlink="http://www.w3.org/1999/xlink" publication-type="article" xlink:type="simple"><person-group person-group-type="author"><name name-style="western"><surname>Calman</surname><given-names>W. T.</given-names></name></person-group><year>1939</year><article-title><tp:taxon-name><tp:taxon-name-part taxon-name-part-type="subphylum">Crustacea</tp:taxon-name-part></tp:taxon-name>: <tp:taxon-name><tp:taxon-name-part taxon-name-part-type="infraorder">Caridea</tp:taxon-name-part></tp:taxon-name></article-title><source>The John Murray Expedition 1933–34 Scientific Report</source><volume>6</volume><issue>4</issue><fpage>183</fpage><lpage>224</lpage></element-citation></ref><ref id="B7827491"><element-citation xmlns:xlink="http://www.w3.org/1999/xlink" publication-type="article" xlink:type="simple"><person-group person-group-type="author"><name name-style="western"><surname>Marin</surname><given-names>Ivan</given-names></name></person-group><year>2007</year><article-title>The coral-associated shrimp genus <italic><tp:taxon-name><tp:taxon-name-part taxon-name-part-type="genus" reg="Pontonides">Pontonides</tp:taxon-name-part></tp:taxon-name></italic> (<tp:taxon-name><tp:taxon-name-part taxon-name-part-type="infraorder">Caridea</tp:taxon-name-part></tp:taxon-name>, <tp:taxon-name><tp:taxon-name-part taxon-name-part-type="family">Palaemonidae</tp:taxon-name-part></tp:taxon-name>, <tp:taxon-name><tp:taxon-name-part taxon-name-part-type="subfamily">Pontoniinae</tp:taxon-name-part></tp:taxon-name>) in Nhatrang Bay, Vietnam, with description of two new species</article-title><source>Zootaxa</source><volume>1635</volume><fpage>1</fpage><lpage>21</lpage><pub-id pub-id-type="doi">10.11646/zootaxa.1635.1.1</pub-id></element-citation></ref></ref-list></tp:taxon-treatment>
